# Supplementary material for: Glochodpurnoid B from Glochidion puberum Induces Endoplasmic Reticulum Stress-Mediated Apoptosis in Colorectal Cancer Cells
Source: Molecules. 2023 Jan 4;28(2):511. doi: 10.3390/molecules28020511 (PMC9867043; doi:10.3390/molecules28020511)
Supplement: Supplementary file 1 [file molecules-28-00511-s001.zip]

Archive with 1 entries (1 files):
- Supporting Information-Molecules.pdf
